# Supplementary material for: Assessing radiomic feature robustness to interpolation in 18F-FDG PET imaging
Source: Sci Rep. 2019 Jul 4;9:9649. doi: 10.1038/s41598-019-46030-0 (PMC6609613; doi:10.1038/s41598-019-46030-0)
Supplement: Supplementary file 2 — Supplementary results table [file 41598_2019_46030_MOESM2_ESM.xlsx]

## Sheet: Robustness_linearInterp_Summary
Type	Feature Name	Code	ICC(2 1)	ICC(2 1)_Lower_Bound	ICC(2 1)_Upper_Bound	rho_mean	rho_min	rho_max	Categorisation	ICC(3 1)	ICC(3 1)_Lower_Bound	ICC(3 1)_Upper_Bound
GLCM	Angular Second Moment	glcm3d-angularSecondMoment	0.9762	0.9606	0.98438	0.99179	0.98359	0.99577	R	0.98453	0.98193	0.98688
	Auto Correlation	glcm3d-autoCorrelation	0.99906	0.99885	0.99923	0.9994	0.99911	0.99957	R	0.99914	0.99899	0.99927
	Cluster Prominence	glcm3d-clusterProminence	0.98477	0.98218	0.9871	0.99741	0.99631	0.99861	R	0.98506	0.98255	0.98733
	Cluster Shade	glcm3d-clusterShade	0.97269	0.96798	0.97691	0.97603	0.97067	0.98198	R	0.97361	0.96922	0.97758
	Cluster Tendency	glcm3d-clusterTendency	0.99508	0.99377	0.99609	0.997	0.99599	0.99807	R	0.99575	0.99503	0.9964
	Contrast	glcm3d-contrast	0.85032	0.79498	0.88845	0.99827	0.9976	0.99855	C	0.88421	0.86664	0.9005
	Correlation	glcm3d-correlation	0.56478	0.21385	0.75774	0.98668	0.97785	0.99046	C	0.92517	0.91331	0.93603
	Difference Average	glcm3d-differenceAverage	0.89163	0.71895	0.94557	0.99835	0.9978	0.99854	C	0.96734	0.96194	0.97224
	Difference Entropy	glcm3d-differenceEntropy	0.8891	0.58252	0.95365	0.99788	0.99692	0.99838	C	0.99754	0.99713	0.99792
	Difference Variance	glcm3d-differenceVariance	0.84591	0.78736	0.88584	0.99785	0.99686	0.9982	C	0.88191	0.86403	0.89849
	Dissimilarity	glcm3d-dissimilarity	0.89163	0.71895	0.94557	0.99835	0.9978	0.99854	C	0.96734	0.96194	0.97224
	First measure of information correlation	glcm3d-infoCorrelation1	0.43157	0.12628	0.65294	0.89911	0.83155	0.96394	NR	0.91894	0.90619	0.93066
	Second measure of information correlation	glcm3d-infoCorrelation2	0.53812	0.20488	0.73368	0.94585	0.91861	0.97286	NR	0.89944	0.88393	0.91375
	Inverse difference	glcm3d-inverseDifference	0.88963	0.58864	0.95364	0.99786	0.99741	0.99808	C	0.99656	0.99598	0.99709
	Inverse difference normalised	glcm3d-inverseDifferenceNorm	0.55562	0.18543	0.7594	0.98759	0.98676	0.98893	C	0.96732	0.96192	0.97222
	Inverse difference moment	glcm3d-inverseDiffMoment	0.88603	0.59456	0.95118	0.99768	0.99706	0.99801	C	0.99325	0.9921	0.99428
	Inverse difference moment normalised	glcm3d-inverseDiffMomentNorm	0.49133	0.17553	0.6953	0.98365	0.97858	0.98652	C	0.88046	0.86239	0.89722
	Inverse Variance	glcm3d-inverseVariance	0.87573	0.6218	0.94288	0.98155	0.94703	0.99582	C	0.97994	0.97658	0.98297
	Joint Average	glcm3d-jointAverage	0.99933	0.99889	0.99956	0.99934	0.99897	0.99947	R	0.99957	0.99949	0.99963
	Joint Entropy	glcm3d-jointEntropy	0.97705	0.92365	0.98938	0.99142	0.9829	0.99675	R	0.99456	0.99364	0.99539
	Joint Maximum	glcm3d-jointMaximum	0.97223	0.95785	0.9807	0.9789	0.97024	0.98387	R	0.98024	0.97694	0.98323
	Joint Variance	glcm3d-jointVariance	0.99807	0.99771	0.99839	0.99757	0.99697	0.99818	R	0.99819	0.99788	0.99847
	Sum Average	glcm3d-sumAverage	0.99933	0.99889	0.99956	0.99934	0.99897	0.99947	R	0.99957	0.99949	0.99963
	Sum Entropy	glcm3d-sumEntropy	0.99676	0.99557	0.99758	0.9965	0.9956	0.99709	R	0.99743	0.99699	0.99783
	Sum Variance	glcm3d-sumVariance	0.99508	0.99377	0.99609	0.997	0.99599	0.99807	R	0.99575	0.99503	0.9964
GLDZM	Grey Level Non-uniformity	gldzm3d-greyLevelNonUniformity	0.7834	0.69342	0.84306	0.92111	0.83053	0.97907	NR	0.8414	0.81843	0.86295
	Grey Level Non-uniformity Normalised	gldzm3d-greyLevelNonUniformityNorm	0.85349	0.81485	0.8836	0.97777	0.95188	0.98877	C	0.87582	0.85714	0.89317
	Grey Level Variance	gldzm3d-greyLevelVariance	0.9945	0.99354	0.99535	0.98215	0.97011	0.99018	R	0.99463	0.99371	0.99545
	High Grey Level Zone Emphasis	gldzm3d-highGreyLevelZoneEmphasis	0.99767	0.99644	0.99839	0.99724	0.99536	0.99821	R	0.99835	0.99807	0.9986
	Large Distance Emphasis	gldzm3d-largeDistanceEmphasis	0.76646	0.5859	0.85698	0.94341	0.91636	0.95436	NR	0.87901	0.86075	0.89596
	Large Distance High Grey Level Emphasis	gldzm3d-largeDistancehighGreyLEmphasis	0.91286	0.89224	0.9295	0.98262	0.97307	0.98779	R	0.92353	0.91144	0.93462
	Large Distance Low Grey Level Emphasis	gldzm3d-largeDistancelowGreyLEmphasis	0.94211	0.88879	0.9654	0.992	0.98648	0.99473	R	0.96881	0.96364	0.97349
	Low Grey Level Zone Emphasis	gldzm3d-lowGreyLevelZoneEmphasis	0.97492	0.96151	0.9827	0.99731	0.99545	0.99828	R	0.98236	0.9794	0.98503
	Small Distance Emphasis	gldzm3d-smallDistanceEmphasis	0.91413	0.89635	0.92912	0.92321	0.85511	0.95607	LR	0.92228	0.91	0.93354
	Small Distance High Grey Level Emphasis	gldzm3d-smallDistanceHighGreyLEmphasis	0.97671	0.96888	0.98226	0.99474	0.99194	0.99595	R	0.98107	0.9779	0.98393
	Small Distance Low Grey Level Emphasis	gldzm3d-smallDistanceLowGreyLEmphasis	0.97041	0.95718	0.97875	0.99556	0.99159	0.99727	R	0.97789	0.9742	0.98123
	Zone Distance Entropy	gldzm3d-zoneDistanceEntropy	0.96366	0.95717	0.9694	0.9784	0.9535	0.99011	R	0.96543	0.95972	0.9706
	Zone Distance Non-Uniformity	gldzm3d-zoneDistanceNonUniformity	0.88457	0.85217	0.90925	0.97417	0.94403	0.9935	C	0.90317	0.88818	0.91699
	Zone Distance Non-Uniformity Normalised	gldzm3d-zoneDistanceNonUniformityNorm	0.91403	0.89862	0.92763	0.92245	0.84883	0.95806	LR	0.91937	0.90668	0.93103
	Zone Distance Variance	gldzm3d-zoneDistanceVariance	0.64092	0.40361	0.77508	0.9249	0.89475	0.93664	NR	0.82236	0.79717	0.84611
	Zone Percentage	gldzm3d-zonePercentage	0.81274	0.53092	0.90716	0.98639	0.97556	0.99124	C	0.9568	0.94973	0.96322
GLRL	Grey Level Non-uniformity	glrl3d-gl_NonUniformity	0.54332	0.34235	0.68175	0.99789	0.997	0.99852	C	0.71815	0.68276	0.75246
	Grey Level Non-uniformity Normalised	glrl3d-gl_NonUniformityNorm	0.9959	0.99518	0.99654	0.99503	0.99382	0.99619	R	0.99604	0.99536	0.99664
	Grey Level Variance	glrl3d-gl_Variance	0.99827	0.99797	0.99854	0.99809	0.99742	0.99899	R	0.99833	0.99804	0.99858
	High Grey Level Run Emphasis	glrl3d-highGLRunEmp	0.9993	0.99917	0.99941	0.99952	0.99925	0.9996	R	0.99933	0.99922	0.99944
	Long Runs Emphasis	glrl3d-longRunEmp	0.75435	0.59156	0.84275	0.99338	0.9922	0.9941	C	0.85916	0.83835	0.87857
	Long Run High Grey Level Emphasis	glrl3d-longRunHighGLEmp	0.99323	0.98167	0.99657	0.99363	0.98361	0.99851	R	0.99757	0.99715	0.99794
	Long Run Low Grey Level Emphasis	glrl3d-longRunLowGLEmp	0.90446	0.87863	0.92437	0.99864	0.99772	0.99917	R	0.91886	0.9061	0.93059
	Low Grey Level Run Emphasis	glrl3d-lowGLRunEmp	0.99931	0.99919	0.99942	0.99917	0.99861	0.99937	R	0.99934	0.99923	0.99944
	Run Length Non-uniformity	glrl3d-rl_NonUniformity	0.5449	0.35077	0.67989	0.99547	0.98912	0.99832	C	0.71205	0.67616	0.7469
	Run Length Non-uniformity Normalised	glrl3d-rl_NonUniformityNorm	0.87072	0.61207	0.94031	0.98884	0.98369	0.99123	C	0.97876	0.9752	0.98197
	Run Length Variance	glrl3d-rl_Variance	0.7127	0.53673	0.81299	0.99322	0.992	0.99425	C	0.83263	0.80862	0.8552
	Run Entropy	glrl3d-runEntropy	0.95514	0.84437	0.97978	0.99101	0.98238	0.99459	R	0.9915	0.99007	0.9928
	Run Percentage	glrl3d-runPercentage	0.82349	0.5373	0.91438	0.99265	0.99014	0.99391	C	0.96397	0.95804	0.96936
	Short Run Emphasis	glrl3d-shortRunEmp	0.86308	0.64239	0.93223	0.98911	0.98409	0.99154	C	0.96387	0.95792	0.96927
	Short Run High Grey Level Emphasis	glrl3d-shortRunHighGLEmp	0.99894	0.99858	0.9992	0.99946	0.99917	0.99961	R	0.99914	0.999	0.99927
	Short Run Low Grey Level Emphasis	glrl3d-shortRunLowGLEmp	0.99604	0.99469	0.99699	0.99899	0.99852	0.99922	R	0.99679	0.99624	0.99728
GLSZM	Grey Level Non-uniformity	glszm3d-gl_NonUniformity	0.7834	0.69342	0.84306	0.92111	0.83053	0.97907	NR	0.8414	0.81843	0.86295
	Grey Level Non-uniformity Normalised	glszm3d-gl_NonUniformityNorm	0.85349	0.81485	0.8836	0.97777	0.95188	0.98877	C	0.87582	0.85714	0.89317
	Grey Level Variance	glszm3d-gl_Variance	0.9945	0.99354	0.99535	0.98215	0.97011	0.99018	R	0.99463	0.99371	0.99545
	High Grey Level Zone Emphasis	glszm3d-highGLZoneEmphasis	0.99767	0.99644	0.99839	0.99724	0.99536	0.99821	R	0.99835	0.99807	0.9986
	Large Zone Emphasis	glszm3d-largeZoneEmphasis	0.28367	0.23457	0.3363	0.98842	0.97916	0.99239	C	0.30373	0.25833	0.35293
	Large Zone High Grey Level Emphasis	glszm3d-largeZoneHighGLEmphasis	0.26613	0.20952	0.32567	0.95247	0.91184	0.98132	C	0.30138	0.25605	0.35053
	Large Zone Low Grey Level Emphasis	glszm3d-largeZoneLowGLEmphasis	0.29393	0.24749	0.3441	0.99348	0.98876	0.99551	C	0.30581	0.26035	0.35506
	Low Grey Level Zone Emphasis	glszm3d-lowGLZoneEmphasis	0.97492	0.96151	0.9827	0.99731	0.99545	0.99828	R	0.98236	0.9794	0.98503
	Small Zone Emphasis	glszm3d-smallZoneEmphasis	0.71885	0.54731	0.81661	0.80366	0.69934	0.87526	NR	0.83487	0.81112	0.85718
	Small Zone High Grey Level Emphasis	glszm3d-smallZoneHighGLEmphasis	0.9848	0.97813	0.98903	0.98986	0.98561	0.99159	R	0.98854	0.9866	0.99028
	Small Zone Low Grey Level Emphasis	glszm3d-smallZoneLowGLEmphasis	0.90375	0.88884	0.91749	0.96771	0.95322	0.97539	R	0.90372	0.8888	0.91747
	Zone Percentage	glszm3d-zonePercentage	0.81274	0.53092	0.90716	0.98639	0.97556	0.99124	C	0.9568	0.94973	0.96322
	Zone Size Entropy	glszm3d-zoneSizeEntropy	0.92753	0.90623	0.94346	0.94315	0.88405	0.97965	LR	0.9395	0.92978	0.94838
	Zone Size Non-uniformity	glszm3d-zoneSizeNonUniformity	0.87405	0.85226	0.89347	0.97751	0.95526	0.98816	C	0.88187	0.86399	0.89845
	Zone Size Non-uniformity Normalised	glszm3d-zoneSizeNonUniformityNorm	0.76317	0.56973	0.85753	0.81192	0.70417	0.89114	NR	0.88344	0.86577	0.89982
	Zone Size Variance	glszm3d-zoneSizeVariance	0.27648	0.22774	0.32883	0.98704	0.97646	0.99173	C	0.2964	0.25124	0.34545
NGTDM	Busyness	ngtdm3d_busyness	0.73247	0.64776	0.795	0.98728	0.98472	0.9893	C	0.7886	0.75974	0.81605
	Coarseness	ngtdm3d_coarseness	0.86354	0.79195	0.90602	0.99247	0.98399	0.99583	C	0.90635	0.89181	0.91976
	Complexity	ngtdm3d_complexity	0.92997	0.91503	0.94244	0.99559	0.99432	0.99635	R	0.93687	0.92676	0.94612
	Contrast	ngtdm3d_contrast	0.58679	0.50317	0.65844	0.98544	0.98326	0.98707	C	0.64418	0.6035	0.6844
	Strength	ngtdm3d_strength	0.92314	0.89015	0.94439	0.99306	0.99214	0.99373	R	0.94239	0.93311	0.95087
Intensity Histogram	Coefficient of Variation	intHist_coefficientofVariation	0.99313	0.99185	0.99425	0.98781	0.98191	0.99053	R	0.99349	0.99239	0.99449
	Entropy	intHist_entropy	0.99677	0.99618	0.99728	0.99512	0.99345	0.99578	R	0.99691	0.99638	0.99738
	Interquartile range	intHist_IQR	0.99229	0.99098	0.99347	0.9836	0.98057	0.98596	R	0.99238	0.99109	0.99354
	Kurtosis	intHist_kurtosis	0.98318	0.98035	0.98573	0.97592	0.96727	0.98324	R	0.98319	0.98037	0.98574
	Maximum histogram gradient	intHist_maxGradient	0.56744	0.44489	0.66347	0.98379	0.97875	0.98546	C	0.66172	0.62215	0.70065
	Maximum gradient grey level	intHist_maxGradientGreyLevel	0.92124	0.90869	0.93272	0.97725	0.97328	0.98062	R	0.92254	0.9103	0.93376
	Maximum	intHist_maxGreyLevel	0.99912	0.99892	0.99928	0.99856	0.99846	0.99863	R	0.9992	0.99907	0.99932
	Mean	intHist_mean	0.99964	0.99957	0.9997	0.99948	0.99915	0.99963	R	0.99966	0.99961	0.99971
	Mean absolute deviation	intHist_meanAbsoluteDeviation	0.99844	0.99813	0.9987	0.99784	0.9971	0.99882	R	0.99854	0.9983	0.99877
	Median	intHist_median	0.99908	0.99893	0.99923	0.99809	0.99738	0.9984	R	0.9991	0.99895	0.99924
	Median absolute deviation	intHist_medianAbsoluteDeviation	0.99845	0.99815	0.99872	0.99787	0.99698	0.99885	R	0.99856	0.99831	0.99878
	Minimum histogram gradient	intHist_minGradient	0.58369	0.48166	0.66676	0.95921	0.94919	0.96384	C	0.65827	0.61848	0.69746
	Minimum gradient grey level	intHist_minGradientGreyLevel	0.93284	0.92204	0.9427	0.93192	0.92237	0.94049	LR	0.93382	0.92325	0.94349
	Minimum	intHist_minGreyLevel	0.98851	0.98585	0.99066	0.97783	0.97122	0.98066	R	0.98973	0.988	0.9913
	Mode	intHist_mode	0.98067	0.97744	0.9836	0.97758	0.97342	0.98261	R	0.98072	0.97749	0.98364
	10th percentile	intHist_percentile10	0.99716	0.99668	0.9976	0.99532	0.99393	0.99575	R	0.99717	0.99669	0.9976
	90th percentile	intHist_percentile90	0.99956	0.99946	0.99964	0.99898	0.99887	0.99905	R	0.9996	0.99953	0.99966
	Quartile coefficient of dispersion	intHist_quartileCoefDispersion	0.94142	0.93199	0.95003	0.9104	0.89035	0.91998	LR	0.94154	0.93213	0.95013
	Range	intHist_range	0.99519	0.99387	0.9962	0.99423	0.99328	0.99551	R	0.99587	0.99517	0.9965
	Robust mean absolute deviation	intHist_robustMeanAbsoluteDeviation	0.997	0.99646	0.99748	0.99424	0.99285	0.99502	R	0.99713	0.99664	0.99757
	Skewness	intHist_skewness	0.98955	0.98776	0.99115	0.98871	0.98525	0.99104	R	0.98974	0.98801	0.9913
	Uniformity	intHist_uniformity	0.99629	0.99564	0.99687	0.99492	0.9937	0.99635	R	0.99642	0.99581	0.99696
	Variance	intHist_variance	0.99828	0.99798	0.99855	0.99812	0.99739	0.99902	R	0.99832	0.99804	0.99858
Morphology	Area density (AABB)	morph_areaDensity_aabb	0.97141	0.96646	0.97583	0.97607	0.96846	0.986	R	0.97239	0.9678	0.97654
	Area density (AEE)	morph_areaDensity_aee	0.97017	0.94714	0.98124	0.98009	0.97081	0.98504	R	0.98204	0.979	0.98477
	Area density (convex hull)	morph_areaDensity_convexHull	0.98446	0.97339	0.99001	0.97004	0.96557	0.97295	R	0.99023	0.98858	0.99172
	Asphericity	morph_asphericity	0.99265	0.98872	0.99492	0.99393	0.9914	0.99519	R	0.9948	0.99392	0.9956
	Compactness 1	morph_compactness1	0.99204	0.98733	0.99464	0.99393	0.9914	0.99519	R	0.99459	0.99367	0.99541
	Compactness 2	morph_compactness2	0.9903	0.98571	0.99311	0.99393	0.9914	0.99519	R	0.99286	0.99164	0.99395
	Centre of mass shift	morph_COMshift	0.97717	0.97331	0.98065	0.94719	0.91874	0.95713	LR	0.97761	0.97388	0.98099
	Elongation	morph_elongation	0.985	0.98247	0.98728	0.99151	0.98881	0.99377	R	0.98514	0.98264	0.9874
	Flatness	morph_flatness	0.98231	0.97935	0.98499	0.9936	0.99029	0.99588	R	0.98236	0.9794	0.98503
	Integrated intensity	morph_integratedIntensity	0.99991	0.99989	0.99992	0.99962	0.99941	0.99971	R	0.99991	0.9999	0.99993
	Least axis length	morph_leastAxisLength	0.99833	0.99804	0.99858	0.99743	0.99559	0.9984	R	0.99833	0.99805	0.99859
	Major axis length	morph_majorAxisLength	0.99928	0.99915	0.99939	0.99834	0.99779	0.99866	R	0.9993	0.99918	0.99941
	Maximum 3D diameter	morph_max3Ddiameter	0.99917	0.99901	0.9993	0.99842	0.99776	0.99873	R	0.9992	0.99907	0.99933
	Minor axis length	morph_minorAxisLength	0.9989	0.99871	0.99907	0.99809	0.99699	0.99858	R	0.9989	0.99871	0.99907
	Spherical disproportion	morph_sphericalDisproportion	0.99265	0.98872	0.99492	0.99393	0.9914	0.99519	R	0.9948	0.99392	0.9956
	Sphericity	morph_sphericity	0.99245	0.98777	0.99497	0.99393	0.9914	0.99519	R	0.99495	0.99409	0.99572
	Surface area	morph_surfaceArea	0.99943	0.999	0.99964	0.99942	0.99921	0.99955	R	0.99965	0.99959	0.9997
	Surface to volume ratio	morph_surfAreaToVolumeRatio	0.99297	0.99176	0.99405	0.99667	0.9939	0.99757	R	0.99308	0.99191	0.99414
	Volume density (AABB)	morph_volDensity_aabb	0.98136	0.97824	0.98418	0.98583	0.98024	0.99062	R	0.98139	0.97827	0.98421
	Volume density (AEE)	morph_volDensity_aee	0.99112	0.98621	0.99392	0.98343	0.96779	0.98816	R	0.99381	0.99276	0.99475
	Volume density (convex hull)	morph_volDensity_convexHull	0.99222	0.99037	0.9937	0.99005	0.98752	0.99221	R	0.99309	0.99191	0.99414
	Volume (mesh-based)	morph_volume	0.99961	0.99953	0.99968	0.99903	0.99842	0.99925	R	0.99965	0.99959	0.9997
Statistical	Coefficient of Variation	stat_coefficientofVariation	0.99336	0.99213	0.99443	0.98772	0.98089	0.99081	R	0.99369	0.99262	0.99465
	Entropy	stat_Energy	0.62312	0.55418	0.68363	0.99972	0.9996	0.99978	C	0.66625	0.62698	0.70484
	Interquartile range	stat_IQR	0.99733	0.99686	0.99776	0.99533	0.99333	0.99703	R	0.99743	0.997	0.99783
	Kurtosis	stat_kurtosis	0.98516	0.98267	0.98742	0.97906	0.97343	0.98662	R	0.98521	0.98272	0.98745
	Maximum	stat_maxGreyLevel	0.99938	0.99923	0.9995	0.99896	0.99876	0.99909	R	0.99946	0.99936	0.99954
	Mean	stat_mean	0.99964	0.99956	0.9997	0.99949	0.99916	0.99963	R	0.99966	0.9996	0.99971
	Mean absolute deviation	stat_meanAbsoluteDeviation	0.99849	0.99819	0.99875	0.99784	0.99698	0.99879	R	0.99859	0.99835	0.99881
	Median	stat_median	0.99947	0.99938	0.99956	0.99928	0.99884	0.99945	R	0.9995	0.99941	0.99957
	Median absolute deviation	stat_medianAbsoluteDeviation	0.99852	0.99824	0.99877	0.99791	0.99697	0.99881	R	0.99862	0.99838	0.99883
	Minimum	stat_minGreyLevel	0.99027	0.98773	0.99226	0.98611	0.97983	0.98876	R	0.99157	0.99014	0.99285
	10th percentile	stat_percentile10	0.998	0.99766	0.99831	0.99856	0.99756	0.99887	R	0.99802	0.99768	0.99832
	90th percentile	stat_percentile90	0.99977	0.99969	0.99983	0.99968	0.99961	0.99972	R	0.99981	0.99978	0.99984
	Quartile coefficient of dispersion	stat_quartileCoefDispersion	0.98854	0.98656	0.99031	0.98008	0.97033	0.98472	R	0.98883	0.98695	0.99053
	Range	stat_range	0.99612	0.99485	0.99703	0.99582	0.99501	0.99653	R	0.99681	0.99627	0.9973
	Robust mean absolute deviation	stat_robustMeanAbsoluteDeviation	0.99829	0.99796	0.99858	0.99709	0.99563	0.99811	R	0.9984	0.99813	0.99865
	Root mean square	stat_rootMeanSquare	0.9997	0.99963	0.99975	0.99951	0.99925	0.99963	R	0.99973	0.99968	0.99977
	Skewness	stat_skewness	0.99084	0.98927	0.99225	0.99043	0.9875	0.99361	R	0.99103	0.98951	0.9924
	Variance	stat_variance	0.99832	0.99803	0.99858	0.99813	0.99733	0.99899	R	0.99836	0.99808	0.99861

## Sheet: Robustness_splineInterp_Summary
Type	Feature Name	Code	ICC(2 1)	ICC(2 1)_Lower_Bound	ICC(2 1)_Upper_Bound	rho_mean	rho_min	rho_max	Categorisation	ICC(3 1)	ICC(3 1)_Lower_Bound	ICC(3 1)_Upper_Bound
GLCM	Angular Second Moment	glcm3d-angularSecondMoment	0.97788	0.96279	0.98562	0.99141	0.98431	0.99686	R	0.98585	0.98347	0.988
	Auto Correlation	glcm3d-autoCorrelation	0.99937	0.99925	0.99947	0.99954	0.99929	0.99969	R	0.9994	0.9993	0.99949
	Cluster Prominence	glcm3d-clusterProminence	0.98	0.97661	0.98305	0.99785	0.99693	0.99864	R	0.98039	0.97711	0.98336
	Cluster Shade	glcm3d-clusterShade	0.97512	0.97076	0.97901	0.97914	0.97327	0.98622	R	0.97609	0.9721	0.97969
	Cluster Tendency	glcm3d-clusterTendency	0.99339	0.99152	0.99481	0.99748	0.9964	0.99831	R	0.99437	0.99342	0.99523
	Contrast	glcm3d-contrast	0.86473	0.81097	0.90068	0.99854	0.9979	0.99891	C	0.89737	0.88158	0.91196
	Correlation	glcm3d-correlation	0.55412	0.20362	0.75082	0.98729	0.97966	0.99064	C	0.92761	0.91612	0.93814
	Difference Average	glcm3d-differenceAverage	0.89868	0.72969	0.94972	0.99863	0.99801	0.99904	C	0.97076	0.96591	0.97515
	Difference Entropy	glcm3d-differenceEntropy	0.89379	0.59267	0.95583	0.99821	0.99724	0.99876	C	0.99798	0.99763	0.99829
	Difference Variance	glcm3d-differenceVariance	0.86104	0.80414	0.89864	0.99839	0.99751	0.99882	C	0.89567	0.87965	0.91048
	Dissimilarity	glcm3d-dissimilarity	0.89868	0.72969	0.94972	0.99863	0.99801	0.99904	C	0.97076	0.96591	0.97515
	First measure of information correlation	glcm3d-infoCorrelation1	0.41168	0.11862	0.63317	0.88303	0.79842	0.96793	NR	0.90557	0.89091	0.91907
	Second measure of information correlation	glcm3d-infoCorrelation2	0.515	0.18932	0.71535	0.93973	0.90365	0.97605	NR	0.89175	0.87519	0.90707
	Inverse difference	glcm3d-inverseDifference	0.89323	0.59611	0.95533	0.99818	0.99776	0.99849	C	0.99699	0.99648	0.99745
	Inverse difference normalised	glcm3d-inverseDifferenceNorm	0.57029	0.19338	0.77062	0.98813	0.98568	0.9898	C	0.97185	0.96718	0.97608
	Inverse difference moment	glcm3d-inverseDiffMoment	0.88934	0.60194	0.95273	0.99791	0.9973	0.99831	C	0.99359	0.99251	0.99457
	Inverse difference moment normalised	glcm3d-inverseDiffMomentNorm	0.51424	0.1887	0.7148	0.98557	0.9809	0.98815	C	0.89178	0.87522	0.90709
	Inverse Variance	glcm3d-inverseVariance	0.88046	0.62045	0.94607	0.98794	0.9657	0.99632	C	0.98368	0.98094	0.98615
	Joint Average	glcm3d-jointAverage	0.99952	0.99927	0.99966	0.99947	0.99919	0.99961	R	0.99965	0.99959	0.9997
	Joint Entropy	glcm3d-jointEntropy	0.97922	0.93385	0.99021	0.99111	0.98323	0.99703	R	0.99456	0.99363	0.99539
	Joint Maximum	glcm3d-jointMaximum	0.97131	0.95846	0.9794	0.97573	0.96824	0.97947	R	0.97858	0.975	0.98181
	Joint Variance	glcm3d-jointVariance	0.99813	0.99782	0.99842	0.99835	0.9979	0.99879	R	0.99814	0.99782	0.99842
	Sum Average	glcm3d-sumAverage	0.99952	0.99927	0.99966	0.99947	0.99919	0.99961	R	0.99965	0.99959	0.9997
	Sum Entropy	glcm3d-sumEntropy	0.99652	0.99434	0.99768	0.99678	0.9957	0.99734	R	0.99768	0.99728	0.99803
	Sum Variance	glcm3d-sumVariance	0.99339	0.99152	0.99481	0.99748	0.9964	0.99831	R	0.99437	0.99342	0.99523
GLDZM	Grey Level Non-uniformity	gldzm3d-greyLevelNonUniformity	0.76906	0.66669	0.83532	0.92401	0.8286	0.9816	NR	0.83578	0.81213	0.85798
	Grey Level Non-uniformity Normalised	gldzm3d-greyLevelNonUniformityNorm	0.85236	0.8165	0.88108	0.9784	0.95934	0.98711	C	0.87243	0.85331	0.8902
	Grey Level Variance	gldzm3d-greyLevelVariance	0.99521	0.9944	0.99594	0.98394	0.97247	0.99037	R	0.99521	0.99439	0.99594
	High Grey Level Zone Emphasis	gldzm3d-highGreyLevelZoneEmphasis	0.99838	0.99755	0.99887	0.99716	0.99514	0.99818	R	0.99883	0.99863	0.99901
	Large Distance Emphasis	gldzm3d-largeDistanceEmphasis	0.75406	0.56686	0.84901	0.94335	0.92174	0.95879	NR	0.87289	0.85383	0.89061
	Large Distance High Grey Level Emphasis	gldzm3d-largeDistancehighGreyLEmphasis	0.90547	0.88198	0.92412	0.9825	0.97422	0.98751	R	0.91809	0.90521	0.92992
	Large Distance Low Grey Level Emphasis	gldzm3d-largeDistancelowGreyLEmphasis	0.93989	0.88443	0.96409	0.99124	0.98541	0.99432	R	0.96769	0.96235	0.97253
	Low Grey Level Zone Emphasis	gldzm3d-lowGreyLevelZoneEmphasis	0.97344	0.96022	0.98138	0.9973	0.99557	0.99826	R	0.98085	0.97764	0.98374
	Small Distance Emphasis	gldzm3d-smallDistanceEmphasis	0.90831	0.88067	0.9288	0.9247	0.86249	0.95005	LR	0.92417	0.91217	0.93517
	Small Distance High Grey Level Emphasis	gldzm3d-smallDistanceHighGreyLEmphasis	0.97783	0.97015	0.98321	0.99444	0.99178	0.99569	R	0.98213	0.97913	0.98484
	Small Distance Low Grey Level Emphasis	gldzm3d-smallDistanceLowGreyLEmphasis	0.96885	0.95597	0.97725	0.99569	0.99229	0.99723	R	0.97617	0.97219	0.97976
	Zone Distance Entropy	gldzm3d-zoneDistanceEntropy	0.96465	0.95872	0.96999	0.97947	0.95975	0.98805	R	0.96542	0.95971	0.97059
	Zone Distance Non-Uniformity	gldzm3d-zoneDistanceNonUniformity	0.87286	0.83176	0.90262	0.97572	0.9466	0.99389	C	0.89736	0.88156	0.91194
	Zone Distance Non-Uniformity Normalised	gldzm3d-zoneDistanceNonUniformityNorm	0.90737	0.88494	0.92533	0.92374	0.85589	0.95303	LR	0.91923	0.90651	0.9309
	Zone Distance Variance	gldzm3d-zoneDistanceVariance	0.65404	0.42717	0.782	0.92918	0.90487	0.94672	NR	0.82316	0.79805	0.84681
	Zone Percentage	gldzm3d-zonePercentage	0.82513	0.54131	0.91514	0.98851	0.97898	0.99333	C	0.96394	0.958	0.96933
GLRL	Grey Level Non-uniformity	glrl3d-gl_NonUniformity	0.54588	0.34875	0.68213	0.99801	0.99721	0.99851	C	0.71596	0.68039	0.75046
	Grey Level Non-uniformity Normalised	glrl3d-gl_NonUniformityNorm	0.9965	0.99577	0.99711	0.99581	0.99519	0.9966	R	0.99679	0.99624	0.99728
	Grey Level Variance	glrl3d-gl_Variance	0.99793	0.99758	0.99825	0.99854	0.99786	0.99909	R	0.99793	0.99758	0.99825
	High Grey Level Run Emphasis	glrl3d-highGLRunEmp	0.99951	0.99943	0.99959	0.99964	0.99946	0.99973	R	0.99952	0.99943	0.99959
	Long Runs Emphasis	glrl3d-longRunEmp	0.75545	0.58348	0.84615	0.99434	0.99353	0.99502	C	0.86535	0.84533	0.88401
	Long Run High Grey Level Emphasis	glrl3d-longRunHighGLEmp	0.99444	0.98439	0.99722	0.99559	0.9879	0.9991	R	0.99811	0.99778	0.9984
	Long Run Low Grey Level Emphasis	glrl3d-longRunLowGLEmp	0.91655	0.89291	0.93448	0.99864	0.99767	0.99922	R	0.92982	0.91865	0.94004
	Low Grey Level Run Emphasis	glrl3d-lowGLRunEmp	0.99929	0.99917	0.9994	0.99915	0.99857	0.99936	R	0.9993	0.99918	0.9994
	Run Length Non-uniformity	glrl3d-rl_NonUniformity	0.54117	0.34588	0.67728	0.99599	0.99047	0.99831	C	0.71047	0.67445	0.74545
	Run Length Non-uniformity Normalised	glrl3d-rl_NonUniformityNorm	0.87244	0.60847	0.94173	0.9912	0.9875	0.99309	C	0.98097	0.97779	0.98385
	Run Length Variance	glrl3d-rl_Variance	0.71097	0.5272	0.81398	0.99354	0.99268	0.99415	C	0.8363	0.81272	0.85844
	Run Entropy	glrl3d-runEntropy	0.95564	0.84114	0.98025	0.99387	0.98826	0.99632	R	0.99235	0.99105	0.99351
	Run Percentage	glrl3d-runPercentage	0.82577	0.54124	0.91561	0.99377	0.99263	0.99465	C	0.96451	0.95867	0.96982
	Short Run Emphasis	glrl3d-shortRunEmp	0.86483	0.6382	0.93392	0.9915	0.98792	0.99325	C	0.96666	0.96115	0.97165
	Short Run High Grey Level Emphasis	glrl3d-shortRunHighGLEmp	0.99927	0.99905	0.99943	0.99956	0.99939	0.99966	R	0.99939	0.99928	0.99948
	Short Run Low Grey Level Emphasis	glrl3d-shortRunLowGLEmp	0.99651	0.99529	0.99736	0.99892	0.99844	0.99914	R	0.99718	0.9967	0.99761
GLSZM	Grey Level Non-uniformity	glszm3d-gl_NonUniformity	0.76906	0.66669	0.83532	0.92401	0.8286	0.9816	NR	0.83578	0.81213	0.85798
	Grey Level Non-uniformity Normalised	glszm3d-gl_NonUniformityNorm	0.85236	0.8165	0.88108	0.9784	0.95934	0.98711	C	0.87243	0.85331	0.8902
	Grey Level Variance	glszm3d-gl_Variance	0.99521	0.9944	0.99594	0.98394	0.97247	0.99037	R	0.99521	0.99439	0.99594
	High Grey Level Zone Emphasis	glszm3d-highGLZoneEmphasis	0.99838	0.99755	0.99887	0.99716	0.99514	0.99818	R	0.99883	0.99863	0.99901
	Large Zone Emphasis	glszm3d-largeZoneEmphasis	0.28023	0.23167	0.3324	0.99052	0.9833	0.99398	C	0.2994	0.25413	0.34851
	Large Zone High Grey Level Emphasis	glszm3d-largeZoneHighGLEmphasis	0.26363	0.209	0.3214	0.9553	0.91621	0.98302	C	0.29581	0.25066	0.34484
	Large Zone Low Grey Level Emphasis	glszm3d-largeZoneLowGLEmphasis	0.28764	0.24158	0.33752	0.99405	0.98978	0.99604	C	0.299	0.25375	0.3481
	Low Grey Level Zone Emphasis	glszm3d-lowGLZoneEmphasis	0.97344	0.96022	0.98138	0.9973	0.99557	0.99826	R	0.98085	0.97764	0.98374
	Small Zone Emphasis	glszm3d-smallZoneEmphasis	0.75059	0.59481	0.83768	0.83078	0.72246	0.90201	NR	0.85187	0.83016	0.87217
	Small Zone High Grey Level Emphasis	glszm3d-smallZoneHighGLEmphasis	0.98685	0.98149	0.99036	0.99062	0.98678	0.99267	R	0.98986	0.98814	0.9914
	Small Zone Low Grey Level Emphasis	glszm3d-smallZoneLowGLEmphasis	0.91745	0.90448	0.92936	0.97335	0.95567	0.9841	R	0.91761	0.90466	0.9295
	Zone Percentage	glszm3d-zonePercentage	0.82513	0.54131	0.91514	0.98851	0.97898	0.99333	C	0.96394	0.958	0.96933
	Zone Size Entropy	glszm3d-zoneSizeEntropy	0.91979	0.8881	0.94093	0.94445	0.88126	0.98283	LR	0.93834	0.92844	0.94738
	Zone Size Non-uniformity	glszm3d-zoneSizeNonUniformity	0.86203	0.83529	0.88504	0.98141	0.96276	0.99168	C	0.87435	0.85548	0.89188
	Zone Size Non-uniformity Normalised	glszm3d-zoneSizeNonUniformityNorm	0.78113	0.61138	0.86574	0.84711	0.73585	0.92159	NR	0.88497	0.8675	0.90116
	Zone Size Variance	glszm3d-zoneSizeVariance	0.2758	0.22757	0.3277	0.98881	0.98075	0.99248	C	0.29463	0.24952	0.34364
NGTDM	Busyness	ngtdm3d_busyness	0.75456	0.66033	0.81924	0.98661	0.9825	0.98888	C	0.8167	0.79086	0.84109
	Coarseness	ngtdm3d_coarseness	0.85337	0.78141	0.89742	0.99319	0.98662	0.99588	C	0.897	0.88116	0.91163
	Complexity	ngtdm3d_complexity	0.93779	0.92415	0.94908	0.99577	0.99466	0.9964	R	0.94422	0.93522	0.95244
	Contrast	ngtdm3d_contrast	0.69495	0.59153	0.76986	0.98647	0.9847	0.98841	C	0.76628	0.73519	0.79603
	Strength	ngtdm3d_strength	0.92397	0.89113	0.94507	0.99273	0.99107	0.9935	R	0.94313	0.93395	0.9515
Intensity Histogram	Coefficient of Variation	intHist_coefficientofVariation	0.99317	0.99202	0.99422	0.9894	0.98084	0.99249	R	0.99319	0.99203	0.99423
	Entropy	intHist_entropy	0.99675	0.99601	0.99736	0.99532	0.99433	0.99599	R	0.99709	0.9966	0.99754
	Interquartile range	intHist_IQR	0.9933	0.99216	0.99432	0.98695	0.98365	0.98953	R	0.99329	0.99215	0.99431
	Kurtosis	intHist_kurtosis	0.98903	0.98718	0.9907	0.97858	0.97069	0.98605	R	0.98903	0.98718	0.9907
	Maximum histogram gradient	intHist_maxGradient	0.57205	0.45359	0.66542	0.97993	0.97546	0.98221	C	0.66225	0.62272	0.70115
	Maximum gradient grey level	intHist_maxGradientGreyLevel	0.91746	0.90446	0.92938	0.9721	0.96648	0.97726	R	0.91806	0.90518	0.9299
	Maximum	intHist_maxGreyLevel	0.99949	0.99935	0.9996	0.9989	0.99878	0.99902	R	0.99957	0.9995	0.99964
	Mean	intHist_mean	0.99971	0.99966	0.99975	0.99958	0.99931	0.99968	R	0.99971	0.99966	0.99975
	Mean absolute deviation	intHist_meanAbsoluteDeviation	0.99864	0.9984	0.99885	0.99811	0.9973	0.99875	R	0.99864	0.99841	0.99885
	Median	intHist_median	0.99921	0.99908	0.99933	0.99863	0.99795	0.99895	R	0.99922	0.99908	0.99934
	Median absolute deviation	intHist_medianAbsoluteDeviation	0.99863	0.9984	0.99884	0.99816	0.99738	0.99881	R	0.99864	0.99841	0.99885
	Minimum histogram gradient	intHist_minGradient	0.58757	0.48502	0.67069	0.95214	0.94314	0.9566	C	0.66248	0.62297	0.70136
	Minimum gradient grey level	intHist_minGradientGreyLevel	0.93204	0.92111	0.94201	0.93067	0.92058	0.9387	LR	0.93303	0.92233	0.94281
	Minimum	intHist_minGreyLevel	0.98583	0.98256	0.98848	0.97474	0.97081	0.97668	R	0.98733	0.9852	0.98926
	Mode	intHist_mode	0.98177	0.97871	0.98453	0.97621	0.97309	0.98011	R	0.98175	0.97869	0.98452
	10th percentile	intHist_percentile10	0.99705	0.99655	0.9975	0.99564	0.99337	0.99662	R	0.99705	0.99655	0.9975
	90th percentile	intHist_percentile90	0.99972	0.99968	0.99977	0.9993	0.99912	0.99943	R	0.99972	0.99968	0.99977
	Quartile coefficient of dispersion	intHist_quartileCoefDispersion	0.94518	0.93632	0.95326	0.92035	0.88449	0.9444	LR	0.9451	0.93623	0.95319
	Range	intHist_range	0.99538	0.99373	0.99652	0.99471	0.99333	0.99608	R	0.99629	0.99566	0.99686
	Robust mean absolute deviation	intHist_robustMeanAbsoluteDeviation	0.99744	0.99701	0.99783	0.99496	0.99287	0.99616	R	0.99744	0.997	0.99783
	Skewness	intHist_skewness	0.9911	0.98958	0.99247	0.98967	0.98477	0.99304	R	0.99126	0.98978	0.99259
	Uniformity	intHist_uniformity	0.99684	0.99619	0.99738	0.99569	0.9951	0.99653	R	0.99708	0.99658	0.99753
	Variance	intHist_variance	0.99789	0.99753	0.99822	0.99854	0.99784	0.99914	R	0.9979	0.99754	0.99822
Morphology	Area density (AABB)	morph_areaDensity_aabb	0.97141	0.96646	0.97583	0.97607	0.96846	0.986	R	0.97239	0.9678	0.97654
	Area density (AEE)	morph_areaDensity_aee	0.97017	0.94714	0.98124	0.98009	0.97081	0.98504	R	0.98204	0.979	0.98477
	Area density (convex hull)	morph_areaDensity_convexHull	0.98446	0.97339	0.99001	0.97004	0.96557	0.97295	R	0.99023	0.98858	0.99172
	Asphericity	morph_asphericity	0.99265	0.98872	0.99492	0.99393	0.9914	0.99519	R	0.9948	0.99392	0.9956
	Compactness 1	morph_compactness1	0.99204	0.98733	0.99464	0.99393	0.9914	0.99519	R	0.99459	0.99367	0.99541
	Compactness 2	morph_compactness2	0.9903	0.98571	0.99311	0.99393	0.9914	0.99519	R	0.99286	0.99164	0.99395
	Centre of mass shift	morph_COMshift	0.97754	0.97376	0.98095	0.94466	0.91911	0.95339	LR	0.97788	0.97418	0.98122
	Elongation	morph_elongation	0.985	0.98247	0.98728	0.99151	0.98881	0.99377	R	0.98514	0.98264	0.9874
	Flatness	morph_flatness	0.98231	0.97935	0.98499	0.9936	0.99029	0.99588	R	0.98236	0.9794	0.98503
	Integrated intensity	morph_integratedIntensity	0.99989	0.99986	0.99991	0.99963	0.9994	0.99972	R	0.9999	0.99989	0.99992
	Least axis length	morph_leastAxisLength	0.99833	0.99804	0.99858	0.99743	0.99559	0.9984	R	0.99833	0.99805	0.99859
	Major axis length	morph_majorAxisLength	0.99928	0.99915	0.99939	0.99834	0.99779	0.99866	R	0.9993	0.99918	0.99941
	Maximum 3D diameter	morph_max3Ddiameter	0.99917	0.99901	0.9993	0.99842	0.99776	0.99873	R	0.9992	0.99907	0.99933
	Minor axis length	morph_minorAxisLength	0.9989	0.99871	0.99907	0.99809	0.99699	0.99858	R	0.9989	0.99871	0.99907
	Spherical disproportion	morph_sphericalDisproportion	0.99265	0.98872	0.99492	0.99393	0.9914	0.99519	R	0.9948	0.99392	0.9956
	Sphericity	morph_sphericity	0.99245	0.98777	0.99497	0.99393	0.9914	0.99519	R	0.99495	0.99409	0.99572
	Surface area	morph_surfaceArea	0.99943	0.999	0.99964	0.99942	0.99921	0.99955	R	0.99965	0.99959	0.9997
	Surface to volume ratio	morph_surfAreaToVolumeRatio	0.99297	0.99176	0.99405	0.99667	0.9939	0.99757	R	0.99308	0.99191	0.99414
	Volume density (AABB)	morph_volDensity_aabb	0.98136	0.97824	0.98418	0.98583	0.98024	0.99062	R	0.98139	0.97827	0.98421
	Volume density (AEE)	morph_volDensity_aee	0.99112	0.98621	0.99392	0.98343	0.96779	0.98816	R	0.99381	0.99276	0.99475
	Volume density (convex hull)	morph_volDensity_convexHull	0.99222	0.99037	0.9937	0.99005	0.98752	0.99221	R	0.99309	0.99191	0.99414
	Volume (mesh-based)	morph_volume	0.99961	0.99953	0.99968	0.99903	0.99842	0.99925	R	0.99965	0.99959	0.9997
Statistical	Coefficient of Variation	stat_coefficientofVariation	0.99322	0.99207	0.99426	0.98969	0.98089	0.99259	R	0.99324	0.99209	0.99427
	Entropy	stat_Energy	0.62199	0.55254	0.68288	0.99975	0.99969	0.9998	C	0.66561	0.6263	0.70425
	Interquartile range	stat_IQR	0.9975	0.99707	0.99788	0.99574	0.99425	0.99687	R	0.99749	0.99707	0.99788
	Kurtosis	stat_kurtosis	0.99168	0.99027	0.99295	0.98195	0.97528	0.98855	R	0.99167	0.99026	0.99294
	Maximum	stat_maxGreyLevel	0.99973	0.9996	0.99981	0.99948	0.99941	0.99951	R	0.9998	0.99977	0.99983
	Mean	stat_mean	0.99971	0.99966	0.99975	0.99958	0.9993	0.99969	R	0.99971	0.99966	0.99975
	Mean absolute deviation	stat_meanAbsoluteDeviation	0.9986	0.99836	0.99882	0.99802	0.99712	0.99876	R	0.99861	0.99837	0.99882
	Median	stat_median	0.99957	0.99949	0.99963	0.99932	0.99892	0.99957	R	0.99957	0.99949	0.99963
	Median absolute deviation	stat_medianAbsoluteDeviation	0.99861	0.99837	0.99882	0.99809	0.99714	0.99877	R	0.99862	0.99838	0.99883
	Minimum	stat_minGreyLevel	0.9876	0.98437	0.99012	0.98192	0.97595	0.98469	R	0.98924	0.98742	0.99088
	10th percentile	stat_percentile10	0.99785	0.99748	0.99818	0.99841	0.99707	0.99885	R	0.99786	0.99749	0.99818
	90th percentile	stat_percentile90	0.9999	0.99988	0.99992	0.99971	0.99962	0.99977	R	0.9999	0.99988	0.99992
	Quartile coefficient of dispersion	stat_quartileCoefDispersion	0.98809	0.98609	0.9899	0.97945	0.96464	0.98485	R	0.98807	0.98606	0.98988
	Range	stat_range	0.99622	0.99454	0.99728	0.99611	0.99519	0.99671	R	0.99716	0.99667	0.99759
	Robust mean absolute deviation	stat_robustMeanAbsoluteDeviation	0.99844	0.99817	0.99868	0.99727	0.99539	0.99812	R	0.99844	0.99817	0.99868
	Root mean square	stat_rootMeanSquare	0.99978	0.99975	0.99982	0.99965	0.99942	0.99976	R	0.99978	0.99975	0.99982
	Skewness	stat_skewness	0.99222	0.99089	0.99342	0.99118	0.98741	0.99463	R	0.99236	0.99107	0.99353
	Variance	stat_variance	0.9979	0.99754	0.99822	0.99853	0.99785	0.99918	R	0.99791	0.99755	0.99823

## Sheet: Linear Vs Spline_2.7mm
Type	Feature Name	Code	difference_pct_mean	-1.96SD	+1.96SD	2.5 percentile	97.5 percentile
GLCM	Angular Second Moment	glcm3d-angularSecondMoment	-6.9058	-17.5797	3.7682	-16.9251	1.3384
	Auto Correlation	glcm3d-autoCorrelation	2.5465	0.13087	4.9621	1.1064	6.0549
	Cluster Prominence	glcm3d-clusterProminence	14.0053	-3.4405	31.4511	3.7201	38.4185
	Cluster Shade	glcm3d-clusterShade	-8.327	-880.938	864.284	-40.2528	113.353
	Cluster Tendency	glcm3d-clusterTendency	6.3778	-2.0904	14.8461	1.5555	17.5734
	Contrast	glcm3d-contrast	9.7853	1.3086	18.262	3.4506	21.1449
	Correlation	glcm3d-correlation	-1.4283	-10.1928	7.3362	-4.5925	0.97096
	Difference Average	glcm3d-differenceAverage	4.8525	0.45878	9.2463	1.7635	10.3038
	Difference Entropy	glcm3d-differenceEntropy	2.2752	-0.20069	4.751	0.69465	5.6911
	Difference Variance	glcm3d-differenceVariance	9.9831	1.4126	18.5535	3.6916	22.1338
	Dissimilarity	glcm3d-dissimilarity	4.8525	0.45878	9.2463	1.7635	10.3038
	First measure of information correlation	glcm3d-infoCorrelation1	-4.2385	-16.9702	8.4932	-12.5188	8.3508
	Second measure of information correlation	glcm3d-infoCorrelation2	-0.93398	-5.6317	3.7638	-3.8885	3.0944
	Inverse difference	glcm3d-inverseDifference	-2.393	-4.9128	0.12683	-5.1223	-0.37342
	Inverse difference normalised	glcm3d-inverseDifferenceNorm	-0.16859	-0.53735	0.20017	-0.59284	0.14807
	Inverse difference moment	glcm3d-inverseDiffMoment	-3.4657	-7.2757	0.34427	-7.7056	-0.14087
	Inverse difference moment normalised	glcm3d-inverseDiffMomentNorm	-0.063993	-0.20628	0.078298	-0.23053	0.052106
	Inverse Variance	glcm3d-inverseVariance	-3.048	-9.2001	3.1041	-7.5961	1.9034
	Joint Average	glcm3d-jointAverage	1.2295	0.049043	2.41	0.52681	2.908
	Joint Entropy	glcm3d-jointEntropy	1.5878	-0.83176	4.0074	0.13072	4.9913
	Joint Maximum	glcm3d-jointMaximum	-4.6418	-33.8551	24.5714	-34.5242	27.568
	Joint Variance	glcm3d-jointVariance	6.9889	-1.3055	15.2832	2.0971	18.0901
	Sum Average	glcm3d-sumAverage	1.2295	0.049043	2.41	0.52681	2.908
	Sum Entropy	glcm3d-sumEntropy	1.0142	-0.58625	2.6146	0.19521	3.2891
	Sum Variance	glcm3d-sumVariance	6.3778	-2.0904	14.8461	1.5555	17.5734
GLDZM	Grey Level Non-uniformity	gldzm3d-greyLevelNonUniformity	2.2073	-16.398	20.8125	-20.0206	19.9508
	Grey Level Non-uniformity Normalised	gldzm3d-greyLevelNonUniformityNorm	-5.2006	-20.5163	10.1152	-27.6091	6.164
	Grey Level Variance	gldzm3d-greyLevelVariance	8.2271	-12.1678	28.622	-7.8493	30.1618
	High Grey Level Zone Emphasis	gldzm3d-highGreyLevelZoneEmphasis	4.0449	-3.5254	11.6151	-3.0137	12.133
	Large Distance Emphasis	gldzm3d-largeDistanceEmphasis	2.3264	-13.0849	17.7376	-14.8072	19.9102
	Large Distance High Grey Level Emphasis	gldzm3d-largeDistancehighGreyLEmphasis	6.6541	-18.9957	32.3039	-22.1752	35.0566
	Large Distance Low Grey Level Emphasis	gldzm3d-largeDistancelowGreyLEmphasis	-1.2072	-9.799	7.3847	-9.1325	7.5537
	Low Grey Level Zone Emphasis	gldzm3d-lowGreyLevelZoneEmphasis	-2.5837	-8.913	3.7455	-9.5201	3.4193
	Small Distance Emphasis	gldzm3d-smallDistanceEmphasis	-0.96023	-6.9891	5.0687	-7.4053	4.2809
	Small Distance High Grey Level Emphasis	gldzm3d-smallDistanceHighGreyLEmphasis	2.17	-4.5368	8.8769	-3.8306	10.5801
	Small Distance Low Grey Level Emphasis	gldzm3d-smallDistanceLowGreyLEmphasis	-2.9249	-11.7651	5.9153	-12.2958	5.6956
	Zone Distance Entropy	gldzm3d-zoneDistanceEntropy	2.6924	-6.4548	11.8395	-3.4278	13.4822
	Zone Distance Non-Uniformity	gldzm3d-zoneDistanceNonUniformity	5.5105	-12.6704	23.6914	-11.2136	27.8125
	Zone Distance Non-Uniformity Normalised	gldzm3d-zoneDistanceNonUniformityNorm	-1.8981	-12.8278	9.0316	-13.3887	9.03
	Zone Distance Variance	gldzm3d-zoneDistanceVariance	4.781	-50.6381	60.2002	-52.4118	60.2073
	Zone Percentage	gldzm3d-zonePercentage	7.4076	-9.1253	23.9405	-6.6523	31.4859
GLRL	Grey Level Non-uniformity	glrl3d-gl_NonUniformity	-2.4853	-7.43	2.4594	-6.9582	0.96394
	Grey Level Non-uniformity Normalised	glrl3d-gl_NonUniformityNorm	-2.9921	-8.1931	2.2088	-8.2564	0.4601
	Grey Level Variance	glrl3d-gl_Variance	6.8034	-1.1412	14.748	2.224	17.4994
	High Grey Level Run Emphasis	glrl3d-highGLRunEmp	2.6734	0.28774	5.059	1.2344	6.1038
	Long Runs Emphasis	glrl3d-longRunEmp	-1.5785	-5.0364	1.8795	-6.6804	0.89157
	Long Run High Grey Level Emphasis	glrl3d-longRunHighGLEmp	0.89359	-3.5768	5.3639	-4.5847	5.2794
	Long Run Low Grey Level Emphasis	glrl3d-longRunLowGLEmp	-3.036	-6.7863	0.71428	-7.9367	-0.33438
	Low Grey Level Run Emphasis	glrl3d-lowGLRunEmp	-1.5774	-3.5273	0.37252	-4.0233	-0.15658
	Run Length Non-uniformity	glrl3d-rl_NonUniformity	1.2655	-1.7982	4.3291	-0.90911	5.5762
	Run Length Non-uniformity Normalised	glrl3d-rl_NonUniformityNorm	0.75849	-1.1425	2.6595	-0.72865	3.2668
	Run Length Variance	glrl3d-rl_Variance	-6.6988	-22.6271	9.2294	-20.3232	5.5611
	Run Entropy	glrl3d-runEntropy	0.73365	-0.83163	2.2989	-0.3079	2.3467
	Run Percentage	glrl3d-runPercentage	0.50709	-0.69143	1.7056	-0.32076	2.1212
	Short Run Emphasis	glrl3d-shortRunEmp	0.32939	-0.52908	1.1879	-0.27744	1.5075
	Short Run High Grey Level Emphasis	glrl3d-shortRunHighGLEmp	3.082	0.32493	5.8391	1.228	6.6052
	Short Run Low Grey Level Emphasis	glrl3d-shortRunLowGLEmp	-1.2938	-3.3192	0.73155	-4.0162	0.30104
GLSZM	Grey Level Non-uniformity	glszm3d-gl_NonUniformity	2.2073	-16.398	20.8125	-20.0206	19.9508
	Grey Level Non-uniformity Normalised	glszm3d-gl_NonUniformityNorm	-5.2006	-20.5163	10.1152	-27.6091	6.164
	Grey Level Variance	glszm3d-gl_Variance	8.2271	-12.1678	28.622	-7.8493	30.1618
	High Grey Level Zone Emphasis	glszm3d-highGLZoneEmphasis	4.0449	-3.5254	11.6151	-3.0137	12.133
	Large Zone Emphasis	glszm3d-largeZoneEmphasis	-16.2624	-51.2389	18.714	-51.4795	16.4803
	Large Zone High Grey Level Emphasis	glszm3d-largeZoneHighGLEmphasis	-13.6843	-48.1839	20.8153	-49.4627	20.3698
	Large Zone Low Grey Level Emphasis	glszm3d-largeZoneLowGLEmphasis	-18.1726	-53.8123	17.4671	-52.1867	16.9188
	Low Grey Level Zone Emphasis	glszm3d-lowGLZoneEmphasis	-2.5837	-8.913	3.7455	-9.5201	3.4193
	Small Zone Emphasis	glszm3d-smallZoneEmphasis	2.6705	-16.7067	22.0476	-17.8356	25.2881
	Small Zone High Grey Level Emphasis	glszm3d-smallZoneHighGLEmphasis	8.2405	-20.9584	37.4395	-19.5827	42.9846
	Small Zone Low Grey Level Emphasis	glszm3d-smallZoneLowGLEmphasis	-0.99073	-20.6064	18.625	-23.8203	17.7627
	Zone Percentage	glszm3d-zonePercentage	7.4076	-9.1253	23.9405	-6.6523	31.4859
	Zone Size Entropy	glszm3d-zoneSizeEntropy	1.3587	-5.3839	8.1012	-2.7165	11.1884
	Zone Size Non-uniformity	glszm3d-zoneSizeNonUniformity	11.0177	-24.6138	46.6493	-28.1559	47.518
	Zone Size Non-uniformity Normalised	glszm3d-zoneSizeNonUniformityNorm	3.6923	-22.2755	29.6601	-25.4069	30.4565
	Zone Size Variance	glszm3d-zoneSizeVariance	-17.1033	-63.1305	28.9238	-62.5972	29.1057
NGTDM	Busyness	ngtdm3d_busyness	-5.9508	-27.6179	15.7164	-30.3541	10.058
	Coarseness	ngtdm3d_coarseness	-1.7818	-6.5181	2.9545	-5.6052	3.3815
	Complexity	ngtdm3d_complexity	14.2245	-7.4462	35.8951	-0.70082	37.7346
	Contrast	ngtdm3d_contrast	2.9682	-14.4342	20.3706	-13.9175	19.0977
	Strength	ngtdm3d_strength	7.2109	-12.8255	27.2474	-6.8942	30.1162
Intensity Histogram	Coefficient of Variation	intHist_coefficientofVariation	2.1504	-1.0173	5.3182	0.191	6.0738
	Entropy	intHist_entropy	1.2772	-0.81759	3.372	0.12659	4.1374
	Interquartile range	intHist_IQR	3.7155	-23.6711	31.1022	-9.7346	28.5714
	Kurtosis	intHist_kurtosis	-3.4719	-421.318	414.375	-176.441	61.3052
	Maximum histogram gradient	intHist_maxGradient	-2.8986	-29.2571	23.4598	-26.2414	34.0398
	Maximum gradient grey level	intHist_maxGradientGreyLevel	-0.15043	-23.0976	22.7968	-22.9722	28.0695
	Maximum	intHist_maxGreyLevel	2.7123	-1.77	7.1947	0	7.5997
	Mean	intHist_mean	1.1691	0.086372	2.2518	0.52633	2.6088
	Mean absolute deviation	intHist_meanAbsoluteDeviation	3.205	-1.1234	7.5334	0.8803	8.5752
	Median	intHist_median	1.0442	-3.2795	5.3678	0	7.4074
	Median absolute deviation	intHist_medianAbsoluteDeviation	3.1376	-0.91601	7.1913	0.79988	8.4958
	Minimum histogram gradient	intHist_minGradient	-3.2664	-41.685	35.1521	-42.1176	34.3734
	Minimum gradient grey level	intHist_minGradientGreyLevel	0.40801	-29.3896	30.2056	-39.1875	36.3636
	Minimum	intHist_minGreyLevel	-1.8547	-11.4077	7.6984	-15.3846	0
	Mode	intHist_mode	0.52827	-16.7402	17.7967	-16.6667	19.4091
	10th percentile	intHist_percentile10	0.39031	-3.6685	4.4492	0	6.8966
	90th percentile	intHist_percentile90	1.8089	-2.7779	6.3957	0	7.4074
	Quartile coefficient of dispersion	intHist_quartileCoefDispersion	2.702	-23.9488	29.3528	-11.8346	24.4854
	Range	intHist_range	4.8129	-4.2113	13.837	0	14.2114
	Robust mean absolute deviation	intHist_robustMeanAbsoluteDeviation	2.93	-7.2317	13.0917	-3.3757	15.2517
	Skewness	intHist_skewness	5.4691	-84.2917	95.2298	-26.5571	38.8033
	Uniformity	intHist_uniformity	-2.9248	-8.3203	2.4707	-8.3373	0.65868
	Variance	intHist_variance	6.6331	-1.2747	14.5409	1.8703	17.1065
Morphology	Area density (AABB)	morph_areaDensity_aabb	0	0	0	0	0
	Area density (AEE)	morph_areaDensity_aee	0	0	0	0	0
	Area density (convex hull)	morph_areaDensity_convexHull	0	0	0	0	0
	Asphericity	morph_asphericity	0	0	0	0	0
	Compactness 1	morph_compactness1	0	0	0	0	0
	Compactness 2	morph_compactness2	0	0	0	0	0
	Centre of mass shift	morph_COMshift	1.474	-8.9467	11.8948	-8.3917	16.0791
	Elongation	morph_elongation	0	0	0	0	0
	Flatness	morph_flatness	0	0	0	0	0
	Integrated intensity	morph_integratedIntensity	1.2056	0.11797	2.2932	0.55993	2.6679
	Least axis length	morph_leastAxisLength	0	0	0	0	0
	Major axis length	morph_majorAxisLength	0	0	0	0	0
	Maximum 3D diameter	morph_max3Ddiameter	0	0	0	0	0
	Minor axis length	morph_minorAxisLength	0	0	0	0	0
	Spherical disproportion	morph_sphericalDisproportion	0	0	0	0	0
	Sphericity	morph_sphericity	0	0	0	0	0
	Surface area	morph_surfaceArea	0	0	0	0	0
	Surface to volume ratio	morph_surfAreaToVolumeRatio	0	0	0	0	0
	Volume density (AABB)	morph_volDensity_aabb	0	0	0	0	0
	Volume density (AEE)	morph_volDensity_aee	0	0	0	0	0
	Volume density (convex hull)	morph_volDensity_convexHull	0	0	0	0	0
	Volume (mesh-based)	morph_volume	0	0	0	0	0
Statistical	Coefficient of Variation	stat_coefficientofVariation	2.192	-0.86486	5.2489	0.30477	6.0346
	Entropy	stat_Energy	2.675	0.29461	5.0554	1.2876	5.8859
	Interquartile range	stat_IQR	2.9683	-2.0701	8.0067	-0.54486	8.5
	Kurtosis	stat_kurtosis	-0.98455	-164.771	162.802	-89.787	88.644
	Maximum	stat_maxGreyLevel	2.8769	0.13407	5.6197	0.75798	5.917
	Mean	stat_mean	1.2056	0.11797	2.2932	0.55993	2.6679
	Mean absolute deviation	stat_meanAbsoluteDeviation	3.2475	-0.79539	7.2903	0.9289	8.1175
	Median	stat_median	1.1318	-0.077898	2.3414	0.18223	2.4754
	Median absolute deviation	stat_medianAbsoluteDeviation	3.2265	-0.75397	7.2069	0.89622	8.2858
	Minimum	stat_minGreyLevel	-1.7348	-6.1164	2.6467	-6.7113	2.2401
	10th percentile	stat_percentile10	0.37859	-0.88652	1.6437	-0.96919	1.5841
	90th percentile	stat_percentile90	1.7019	-0.084482	3.4882	0.52011	3.9115
	Quartile coefficient of dispersion	stat_quartileCoefDispersion	1.8253	-2.5099	6.1605	-1.3953	6.6717
	Range	stat_range	4.8741	0.21684	9.5313	1.181	10.7527
	Robust mean absolute deviation	stat_robustMeanAbsoluteDeviation	3.0009	-1.1878	7.1897	0.58215	7.7946
	Root mean square	stat_rootMeanSquare	1.3376	0.14697	2.5282	0.64379	2.9436
	Skewness	stat_skewness	1.93	-45.2164	49.0765	-31.3896	27.9831
	Variance	stat_variance	6.7892	-0.99652	14.575	2.1085	16.5614
